# Supplementary material for: Volatilomic Signatures of Parental and Oxaliplatin-Resistant HCT116 Colon Cancer Cell Lines
Source: Int J Mol Sci. 2026 Jul 13;27(14):6240. doi: 10.3390/ijms27146240 (PMC13410231; doi:10.3390/ijms27146240)
Supplement: Supplementary file 1 [file ijms-27-06240-s001.zip]

Archive with 1 entries (1 files):
- ijms-4354250-supplementary.pdf
